# Supplementary material for: A New Shear-Stress-Based Point-of-Care Technology for Evaluation of the Hemostatic Pattern in Whole Blood
Source: Biosensors (Basel). 2024 Oct 22;14(11):518. doi: 10.3390/bios14110518 (PMC11592075; doi:10.3390/bios14110518)
Supplement: Supplementary file 1 [file biosensors-14-00518-s001.zip]

Archive with 1 entries (1 files):
- biosensors-3168773-supplementary.avi
